# Supplementary material for: scBoolSeq: Linking scRNA-seq statistics and Boolean dynamics
Source: PLoS Comput Biol. 2024 Jul 8;20(7):e1011620. doi: 10.1371/journal.pcbi.1011620 (PMC11257695; doi:10.1371/journal.pcbi.1011620)
Supplement: S1 Notebooks — The notebooks are provided as static HTML files, and Boolean networks as textual files in BoolNet format. See the Data availability statement for links to executable notebooks and code. (ZIP) [file pcbi.1011620.s001.zip]

Archive with 22 entries (19 files):
- models/
- models/reprogramming.bnet
- models/star.bnet
- models/switch.bnet
- Case_Study_Early-born_Retinal_Neurons/
- Case_Study_Early-born_Retinal_Neurons/Aggregation_comparison.html
- Case_Study_Early-born_Retinal_Neurons/0.- Highly Variable Gene Selection.html
- Case_Study_Early-born_Retinal_Neurons/2.- Trajectory Inference (STREAM).html
- Case_Study_Early-born_Retinal_Neurons/3.- Retinal Differentiation BN Inference-Mode.html
- Case_Study_Early-born_Retinal_Neurons/3.- Retinal Differentiation BN Inference-Sum.html
- Case_Study_Early-born_Retinal_Neurons/1.- Retinal Differentiation Clustering and Metadata.html
- Case_Study_Early-born_Retinal_Neurons/3.- Retinal Differentiation BN Inference-Bootstrap.html
- Basic scBoolSeq usage.html
- BoolODE_comparison.html
- Tutorial_scBoolSeq_scanpy_binarisation.html
- synthetic scRNA-Seq from Random Network.html
- synthetic scRNA-Seq from cellular reprogramming network.html
- synthetic scRNA-Seq from star network.html
- multilevel/
- multilevel/10_bn.bnet
- multilevel/10_bn_pruned.bnet
- multilevel/10_configurations.csv
