# Supplementary material for: scBoolSeq: Linking scRNA-seq statistics and Boolean dynamics
Source: PLoS Comput Biol. 2024 Jul 8;20(7):e1011620. doi: 10.1371/journal.pcbi.1011620 (PMC11257695; doi:10.1371/journal.pcbi.1011620)
Supplement: S1 Notebooks — The notebooks are provided as static HTML files, and Boolean networks as textual files in BoolNet format. See the Data availability statement for links to executable notebooks and code. (ZIP) [file pcbi.1011620.s001.zip › models/reprogramming.bnet]

G1 <- TF1
G2 <- TF1
G3 <- TF1
G4 <- TF2
G5 <- TF2
G6 <- TF2
G7 <- TF6
G8 <- TF6
G9 <- TF6
TF1 <- TF3&!TF2
TF2 <- TF3&!TF1
TF3 <- TF4
TF4 <- TF5
TF5 <- !TF6
TF6 <- !TF7
TF7 <- 1
