# Supplementary material for: scBoolSeq: Linking scRNA-seq statistics and Boolean dynamics
Source: PLoS Comput Biol. 2024 Jul 8;20(7):e1011620. doi: 10.1371/journal.pcbi.1011620 (PMC11257695; doi:10.1371/journal.pcbi.1011620)
Supplement: S1 Notebooks — The notebooks are provided as static HTML files, and Boolean networks as textual files in BoolNet format. See the Data availability statement for links to executable notebooks and code. (ZIP) [file pcbi.1011620.s001.zip › models/star.bnet]

tf <- 1
gene1 <- tf
gene2 <- tf
gene3 <- tf
gene4 <- tf
gene5 <- tf
gene6 <- tf
gene7 <- tf
gene8 <- tf
gene9 <- tf
gene10 <- tf
